# Supplementary material for: The Effects of NAA on the Tuberous Root Yield and Quality of Rehmannia glutinosa and Its Regulatory Mechanism by Transcriptome and Metabolome Profiling
Source: Curr Issues Mol Biol. 2022 Jul 22;44(8):3291–311. doi: 10.3390/cimb44080227 (PMC9394425; doi:10.3390/cimb44080227)
Supplement: Supplementary file 1 [file cimb-44-00227-s001.zip]

Archive with 1 entries (1 files):
- cimb-1803922-supplementary.pdf
